# Supplementary material for: Probing the effect of PEG-DNA interactions and buffer viscosity on tethered DNA in shear flow
Source: PLoS One. 2025 Aug 25;20(8):e0329961. doi: 10.1371/journal.pone.0329961 (PMC12377632; doi:10.1371/journal.pone.0329961)
Supplement: S1 Data — The experimental raw data for Figs 4, 5, and S1 are summarized in each tab. (XLSX) [file pone.0329961.s004.xlsx]

## Sheet: Viscosity
Shear rate	Viscosity(0%)	Viscosity(3%)	Viscosity(5%)	Viscosity(10%)		Between 60-500 s^(-1)
0.009998	890.892	270.314	213.837	200.788		[PEG]	Avg	STDEV
0.011567	874.99	425.731	398.801	404.436		0	0.913759	0.0214933
0.013381	865.263	558.93	550.239	557.151		0.03	1.67543	0.047131
0.015479	857.992	674.072	659.469	669.567		0.05	2.39567	0.0278451
0.017909	841.958	764.282	740.137	753.797		0.1	5.67967	0.0419502
0.020719	822.639	827.572	783.823	790.202
0.023971	807.708	872.476	788.1	795.673		Related to Figure S1
0.027731	769.481	888.209	778.489	783.488
0.032082	728.437	876.89	759.204	748.431
0.037115	685.185	833.517	723.297	681.369
0.042941	649.642	783.864	669.384	630.81
0.049678	592.183	732.983	604.481	568.567
0.057473	546.288	674.824	543.819	487.83
0.066492	486.051	607.579	484.78	421.878
0.076922	436.783	542.372	429.169	364.401
0.088993	383.038	480.623	375.939	314.116
0.102957	302.154	414.942	336.488	268.604
0.119104	240.052	351.534	298.151	229.474
0.137796	198.593	289.778	259.956	198.936
0.159406	166.953	236.444	229.167	179.26
0.184417	150.769	177.451	195.738	164.311
0.213351	125.416	137.728	158.316	137.99
0.246822	107.897	120.597	136.241	116.955
0.285543	91.7215	110.375	109.842	99.2109
0.330343	75.4942	95.094	87.8309	88.0445
0.382171	63.6416	90.0975	65.4437	83.6305
0.442122	52.3485	81.5888	58.4965	72.2596
0.51149	52.2748	67.751	60.9127	66.6692
0.591738	43.1173	52.9831	50.8237	53.7287
0.684574	38.4139	45.5908	49.9445	48.2078
0.791974	33.3603	35.1031	39.8594	48.0342
0.916227	28.1222	34.8832	37.029	33.7271
1.05997	25.2464	30.9605	32.5403	27.9496
1.22626	22.1548	27.6138	29.735	30.0801
1.41865	21.4644	23.2456	23.1807	24.2377
1.64121	19.0151	17.683	22.1325	23.9811
1.8987	17.1102	19.9932	16.7357	17.3244
2.19658	13.7956	15.9631	12.6235	14.1557
2.54121	11.903	14.5223	7.9525	14.3991
2.93992	4.87455	9.23727	5.47128	11.0097
3.4011	1.65122	4.35188	3.86963	10.0065
3.93468	2.4961	4.1295	4.04814	10.1489
4.55198	2.91433	6.04159	4.61634	10.1741
5.26614	2.85668	6.75542	4.97879	8.85212
6.09235	2.51638	4.617	3.77266	7.96832
7.0481	2.02568	3.33805	3.49737	7.84232
8.1539	2.31392	4.92932	4.01954	7.72875
9.43309	1.59788	2.80529	3.00231	6.63429
10.9132	1.79482	3.71956	3.15205	7.00629
12.6252	1.33326	2.34345	2.74281	6.15972
14.6059	1.61017	3.1628	3.02025	6.22461
16.8974	1.31868	2.82896	2.95709	6.25827
19.5485	1.26259	2.33203	2.74251	6.08018
22.6152	1.19446	2.29388	2.68665	5.9581
26.1634	1.16092	2.38449	2.71368	5.87294
30.2678	1.14651	2.24808	2.6246	5.72491
35.0163	1.11029	2.10495	2.56267	5.68789
40.5098	1.06133	1.94669	2.50983	5.71081
46.8661	0.983742	1.95126	2.44935	5.66331
54.2188	0.959722	1.81134	2.41634	5.68112
62.7247	0.913207	1.77201	2.43483	5.67775
72.5652	0.932439	1.74742	2.35248	5.64273
83.9499	0.923447	1.75568	2.3863	5.60592
97.12	0.903317	1.70309	2.39409	5.64606
112.356	0.901665	1.66974	2.38573	5.66348
129.984	0.913974	1.63691	2.38013	5.63775
150.376	0.916641	1.66037	2.36433	5.67777
173.968	0.88972	1.63827	2.36934	5.67215
201.261	0.868486	1.63762	2.37867	5.66182
232.841	0.90888	1.62588	2.38223	5.66399
269.367	0.892191	1.64072	2.40808	5.71282
311.627	0.913034	1.66186	2.39965	5.71161
360.518	0.938038	1.65065	2.41743	5.72638
417.077	0.94864	1.65617	2.43206	5.7304
482.514	0.942699	1.6751	2.44964	5.76442
558.216	0.991151	1.68509	2.478	5.80834
645.79	1.03297	1.73689	2.5098	5.85032
747.113	1.06643	1.74628	2.54562	5.89602
864.327	1.11278	1.78314	2.56986	5.94719
999.925	1.1788	1.83307	2.61441	6.0085

## Sheet: 5%PEG
<x> (Figure 4B & 4D)		Dx (Figure 4C & 4E)		Length increase (Figure 4F)
No PEG	5% PEG	No PEG	5% PEG	(Col B) - (Col A)		Related to Figure 4
11.1442	11.9269	0.362258	0.251651	0.782716
11.7468	11.8112	0.376034	0.247885	0.064412
10.9361	11.3973	0.393784	0.274903	0.461223
8.62115	9.0664	0.75772	0.259179	0.445258
12.2405	12.7172	0.37423	0.272351	0.476713
11.1769	11.8308	0.485094	0.318473	0.653858
11.7247	12.2166	0.338917	0.226726	0.491958
12.0963	12.6985	0.469681	0.287071	0.602215
11.9382	12.3846	0.389199	0.241782	0.446422
13.7313	13.83	0.236078	0.160044	0.098692
14.7141	14.2164	0.238786	0.035265	-0.4977
12.707	13.1585	0.410373	0.202708	0.451497
11.6561	12.169	0.505781	0.241794	0.512864
11.8866	12.355	0.374206	0.282751	0.468367
12.1295	12.5899	0.398905	0.216148	0.460432
11.5687	12.129	0.467014	0.246999	0.560364
11.9944	12.3574	0.356021	0.182933	0.36307
12.3145	12.7542	0.362675	0.270077	0.439659
12.0954	12.6458	0.394733	0.269388	0.550439
12.3629	12.924	0.352416	0.301404	0.561178
12.4261	12.9649	0.329454	0.248148	0.538751
12.2375	12.8815	0.333902	0.251902	0.64403
11.9977	12.7215	0.361665	0.278771	0.723863
12.5086	13.2307	0.306232	0.292967	0.722122
11.9622	12.6182	0.31622	0.235507	0.656032
12.1536	12.5934	0.329126	0.258965	0.439815
12.3884	12.9773	0.300333	0.231433	0.58898
13.0045	13.5272	0.265203	0.23987	0.522639
11.8692	12.3705	0.248214	0.193405	0.501242
12.3521	13.0374	0.301106	0.245772	0.685271
12.1276	12.8098	0.28469	0.284669	0.682125
12.5726	13.1953	0.316398	0.256362	0.622695
12.2543	12.8919	0.308379	0.278945	0.637597
13.4654	14.1286	0.283911	0.273875	0.663183
12.348	13.0849	0.3147	0.266296	0.73698
13.2064	13.9066	0.303784	0.268236	0.700243
11.5816	12.2436	0.400231	0.347754	0.662024
11.286	12.1161	0.385185	0.308803	0.830079
11.6191	12.5419	0.442107	0.318633	0.922786
11.4595	12.4011	0.363545	0.339788	0.941578
11.9256	12.8703	0.431687	0.332225	0.944718
11.1271	12.0404	0.410691	0.352467	0.913292
11.49	12.2339	0.414244	0.251815	0.743963
11.7056	12.0634	0.351842	0.141722	0.357805
11.49	12.3713	0.414244	0.394921	0.881318
11.3674	12.4051	0.445449	0.318112	1.03767
11.538	12.6506	0.407799	0.338002	1.11259
11.4938	12.3764	0.363237	0.312014	0.882611
9.79692	10.7461	0.444276	0.343487	0.949206

## Sheet: 3%PEG
<x> (Figure 5A & 5C)		Dx (Figure 5B & 5D)		Length increase (Figure 5E)
No PEG	3% PEG	No PEG	3% PEG	(Col B) - (Col A)		Related to Figure 5
12.545	13.0158	0.385969	0.31637	0.47077
14.1058	14.5127	0.400156	0.333854	0.40691
13.7861	14.2307	0.378091	0.330732	0.444596
12.3331	12.9008	0.410848	0.336573	0.567705
13.7294	14.0126	0.404935	0.332879	0.283228
13.3286	13.7352	0.383409	0.357154	0.406614
14.1755	14.5538	0.385866	0.320194	0.378272
13.7616	14.2568	0.363557	0.308274	0.495229
13.4286	13.9333	0.36732	0.303537	0.50466
14.0244	14.4912	0.343012	0.261923	0.4668
12.0285	12.7196	0.48945	0.431645	0.691128
9.66859	10.2292	0.117715	0.241461	0.560562
12.169	12.5251	0.421969	0.396841	0.356138
12.2199	12.8055	0.36026	0.332915	0.585578
12.4102	12.7871	0.372665	0.311792	0.376958
11.8486	14.8973	0.380781	0.320326	3.04869
12.4417	12.9466	0.418017	0.323491	0.504831
13.185	13.8279	0.411387	0.361534	0.642919
11.3221	11.8245	0.396838	0.291655	0.50242
11.1609	11.6847	0.472712	0.359619	0.523785
11.948	12.6644	0.601482	0.500249	0.716447
10.717	11.4181	0.438815	0.400224	0.701097
11.3482	12.058	0.428399	0.437275	0.709824
11.5701	12.2767	0.377624	0.409911	0.706601
13.6514	13.9777	0.238409	0.206656	0.326283
11.5979	12.1557	0.438422	0.406923	0.557801
11.3822	12.0784	0.547884	0.480784	0.696199
8.90899	9.65213	0.421684	0.412343	0.743139
9.78269	10.1785	0.385721	0.261395	0.395826
11.2599	11.4374	0.578206	0.055763	0.177443
11.0623	11.6791	0.514926	0.514195	0.616824
9.75876	10.7053	0.582387	0.499076	0.946534
11.5362	12.2392	0.494724	0.440464	0.702985
11.089	11.7401	0.56852	0.506961	0.651121
14.4513	14.7079	0.236315	0.218614	0.256516
12.6437	13.2456	0.387364	0.323041	0.601865
8.90769	9.53714	0.471013	0.424827	0.629445
7.33134	7.61959	0.165982	0.162648	0.288247
11.2271	11.7774	0.448272	0.320542	0.550285
11.1665	11.9319	0.527621	0.497474	0.765382
11.8329	11.9492	0.185937	0.171824	0.116249
13.8965	15.2462	0.847334	0.621541	1.34966
11.2382	11.9934	0.609154	0.558511	0.755187
11.8906	12.3314	0.269447	0.24909	0.440787
11.4287	12.0889	0.553297	0.443379	0.660206
10.5197	11.0618	0.356106	0.231155	0.542108
10.8176	11.5252	0.392282	0.230495	0.707592
13.0333	13.4897	0.349634	0.288441	0.456383
10.7292	11.1895	0.560698	0.489666	0.460333
